# Supplementary material for: Measurement Accuracy and Repeatability of RECIST-Defined Pulmonary Lesions and Lymph Nodes in Ultra-Low-Dose CT Based on Deep Learning Image Reconstruction
Source: Cancers (Basel). 2022 Oct 13;14(20):5016. doi: 10.3390/cancers14205016 (PMC9599467; doi:10.3390/cancers14205016)
Supplement: Supplementary file 1 [file cancers-14-05016-s001.zip]

Archive with 1 entries (1 files):
- cancers-1951175-supplementary.pdf
